# Supplementary material for: An inactivated hand-foot-and-mouth disease vaccine using the enterovirus 71 (C4a) strain isolated from a Korean patient induces a strong immunogenic response in mice
Source: PLoS One. 2017 May 24;12(5):e0178259. doi: 10.1371/journal.pone.0178259 (PMC5443535; doi:10.1371/journal.pone.0178259)
Supplement: S1 File — (XLSX) [file pone.0178259.s001.xlsx]

## Sheet: Sheet1
FI-EV71 NT, 1st+2nd average, log2 N
	MOCK		5ug+Alum		10ug+Alum		20ug+Alum
	1st exp	2nd exp	1st exp	2nd exp	1st exp	2nd exp	1st exp	2nd exp
0w	0	0	0	0	0	0	0	0
2w	0	0	0	2	5	4	5	5
4w	0	0	5	5	5	6	5	6
6w	0	0	6	6	6	6	5	5
8w	0	0	9	9	9	9	9	9
